# Supplementary material for: Optimising chemical named entity recognition with pre-processing analytics, knowledge-rich features and heuristics
Source: J Cheminform. 2015 Jan 19;7(Suppl 1):S6. doi: 10.1186/1758-2946-7-S1-S6 (PMC4331696; doi:10.1186/1758-2946-7-S1-S6)
Supplement: Additional file 1 — List of chemical affixes. A listing of the most common chemical prefixes and suffixes. [file 1758-2946-7-S1-S6-S1.xls]

## Sheet: Prefixes
mono
di
tri
tetr
pent
hexa
hept
octa
nona
deca
hydr
form
oxo
carb
amin
carb
imin
oxo
cyan
sulf
brom
chlo
perc
fluo
iodo
iody
dihy
diha
diaz
azid
nitr
(R)-
enyl
ynyl
halo
oxy
phen

## Sheet: Suffixes
ol
yde
hyde
al
ide
mide
lic
ylic
acid
oic
ate
oate
mine
one
rile
ile
iol
hiol
ane
ene
ine
yne
yl
ther
zene
