# Supplementary material for: Optimising chemical named entity recognition with pre-processing analytics, knowledge-rich features and heuristics
Source: J Cheminform. 2015 Jan 19;7(Suppl 1):S6. doi: 10.1186/1758-2946-7-S1-S6 (PMC4331696; doi:10.1186/1758-2946-7-S1-S6)
Supplement: Additional file 2 — List of chemical element symbols. A listing of the chemical element symbols. [file 1758-2946-7-S1-S6-S2.xls]

## Sheet: Sheet1
Ac
Ag
Al
Am
Ar
As
At
Au
B
Ba
Be
Bh
Bi
Bk
Br
C
Ca
Cd
Ce
Cf
Cl
Cm
Cn
Co
Cr
Cs
Cu
Db
Ds
Dy
Er
Es
Eu
F
Fe
Fm
Fr
Ga
Gd
Ge
H
He
Hf
Hg
Ho
Hs
I
In
Ir
K
Kr
La
Li
Lr
Lu
Md
Mg
Mn
Mo
Mt
N
Na
Nb
Nd
Ne
Ni
No
Np
O
Os
P
Pa
Pb
Pd
Pm
Po
Pr
Pt
Pu
Ra
Rb
Re
Rf
Rg
Rh
Rn
Ru
S
Sb
Sc
Se
Sg
Si
Sm
Sn
Sr
Ta
Tb
Tc
Te
Th
Ti
Tl
Tm
U
V
W
Xe
Y
Yb
Zn
Zr
