# Supplementary material for: Optimising chemical named entity recognition with pre-processing analytics, knowledge-rich features and heuristics
Source: J Cheminform. 2015 Jan 19;7(Suppl 1):S6. doi: 10.1186/1758-2946-7-S1-S6 (PMC4331696; doi:10.1186/1758-2946-7-S1-S6)
Supplement: Additional file 3 — Chemical Entity Recogniser (ChER) Experiments. Tables containing the results of nine experiments, each comparing 20 combinations of the proposed methods. [file 1758-2946-7-S1-S6-S3.xls]

## Sheet: CHEMDNER_chemdner
Training:	CHEMDNER training and development corpora
Testing:	CHEMDNER test corpus
PRE-PROCESSING		CUSTOM FEATURES	POST-PROCESSING		MACRO			CEM							CDI
Sentence Splitter	Tokeniser		Abbreviation Recognition	Chemical Composition	P	R	F	MICRO				MACRO			MICRO
								P	R	F		P	R	F	P	R	F
LP General	OSCAR4	N	N	N	0.90095	0.80805	0.83633	0.91605	0.79023	0.8485		0.89499	0.84708	0.85952	0.90002	0.83375	0.86562
LP General	OSCAR4	Y	N	N	0.91106	0.82216	0.84994	0.92699	0.80679	0.86272		0.90534	0.86121	0.87289	0.91303	0.8504	0.8806
LP General	OSCAR4	Y	Y	N	0.91115	0.82368	0.85101	0.92696	0.80955	0.86429		0.90537	0.86216	0.87342	0.91281	0.85186	0.88128
LP General	OSCAR4	Y	N	Y	0.90592	0.8273	0.85063	0.92078	0.81062	0.8622		0.89893	0.86555	0.87207	0.90466	0.85464	0.87894
LP General	OSCAR4	Y	Y	Y	0.90601	0.82885	0.85172	0.92079	0.81342	0.86378		0.89896	0.86654	0.87262	0.90447	0.85617	0.87966
LP General	GENIA Tagger	N	N	N	0.85491	0.71881	0.76264	0.88869	0.70952	0.78906		0.84552	0.77083	0.79306	0.86391	0.76465	0.81125
LP General	GENIA Tagger	Y	N	N	0.87176	0.73352	0.77922	0.90599	0.72719	0.8068		0.86301	0.787	0.81051	0.88494	0.78539	0.8322
LP General	GENIA Tagger	Y	Y	N	0.87181	0.7351	0.78033	0.90565	0.72999	0.80839		0.863	0.78807	0.81113	0.88456	0.787	0.83293
LP General	GENIA Tagger	Y	N	Y	0.86654	0.73812	0.77996	0.89909	0.73102	0.80639		0.85615	0.79156	0.80962	0.87563	0.78992	0.83057
LP General	GENIA Tagger	Y	Y	Y	0.8665	0.73972	0.78104	0.89857	0.73382	0.80788		0.85607	0.79266	0.81023	0.87514	0.79153	0.83124
CAFETIERE	OSCAR4	N	N	N	0.9015	0.81165	0.83887	0.91672	0.79374	0.85081		0.89534	0.84917	0.86114	0.90065	0.8363	0.86728
CAFETIERE	OSCAR4	Y	N	N	0.91209	0.82593	0.85267	0.92756	0.81019	0.86491		0.90635	0.86382	0.87487	0.9139	0.85289	0.88234
CAFETIERE	OSCAR4	Y	Y	N	0.91217	0.82749	0.85376	0.92755	0.81303	0.86652		0.90638	0.86485	0.87545	0.91369	0.85449	0.8831
CAFETIERE	OSCAR4	Y	N	Y	0.90685	0.83112	0.85329	0.92138	0.81409	0.86442		0.89979	0.86818	0.87397	0.90548	0.8572	0.88068
CAFETIERE	OSCAR4	Y	Y	Y	0.90695	0.83268	0.85438	0.92139	0.81693	0.86602		0.89983	0.86922	0.87454	0.90529	0.8588	0.88143
CAFETIERE	GENIA Tagger	N	N	N	0.85606	0.72183	0.76511	0.88965	0.71271	0.79141		0.84641	0.77257	0.79463	0.86473	0.76676	0.81281
CAFETIERE	GENIA Tagger	Y	N	N	0.87176	0.7359	0.78078	0.90585	0.72983	0.80837		0.86302	0.78839	0.81156	0.88462	0.78685	0.83288
CAFETIERE	GENIA Tagger	Y	Y	N	0.87179	0.73749	0.78187	0.90551	0.73263	0.80995		0.863	0.78946	0.81218	0.88425	0.78846	0.83361
CAFETIERE	GENIA Tagger	Y	N	Y	0.86644	0.74038	0.78139	0.89871	0.73358	0.80779		0.85598	0.79283	0.81051	0.87504	0.79131	0.83107
CAFETIERE	GENIA Tagger	Y	Y	Y	0.8664	0.74198	0.78246	0.89819	0.73638	0.80928		0.8559	0.79393	0.81112	0.87456	0.79291	0.83174

## Sheet: SCAI-100_scai-iupac
Training:	SCAI-IUPAC training corpus
Testing:	SCAI-100 (Systematic names only)
PRE-PROCESSING		CUSTOM FEATURES	POST-PROCESSING		MACRO			MICRO
Sentence Splitter	Tokeniser		Abbreviation Recognition	Chemical Composition	P	R	F	P	R	F
LP General	OSCAR4	N	N	N	0.77291	0.64474	0.67429	0.85638	0.66667	0.74971
LP General	OSCAR4	Y	N	N	0.78298	0.6469	0.6794	0.86133	0.66874	0.75291
LP General	OSCAR4	Y	Y	N	0.7476	0.65645	0.67808	0.82785	0.67702	0.74487
LP General	OSCAR4	Y	N	Y	0.76247	0.6469	0.67219	0.83033	0.66874	0.74083
LP General	OSCAR4	Y	Y	Y	0.72709	0.65645	0.67087	0.79951	0.67702	0.73318
LP General	GENIA Tagger	N	N	N	0.80179	0.67233	0.70548	0.84777	0.66874	0.74769
LP General	GENIA Tagger	Y	N	N	0.8068	0.66538	0.70121	0.86667	0.67288	0.75758
LP General	GENIA Tagger	Y	Y	N	0.78426	0.66538	0.69266	0.82697	0.67288	0.74201
LP General	GENIA Tagger	Y	N	Y	0.77159	0.67054	0.69467	0.83038	0.67909	0.74715
LP General	GENIA Tagger	Y	Y	Y	0.74905	0.67054	0.68613	0.79419	0.67909	0.73214
CAFETIERE	OSCAR4	N	N	N	0.77291	0.64669	0.67602	0.85676	0.66874	0.75116
CAFETIERE	OSCAR4	Y	N	N	0.78444	0.65136	0.68406	0.86243	0.67495	0.75726
CAFETIERE	OSCAR4	Y	Y	N	0.76393	0.65136	0.67685	0.83163	0.67495	0.74514
CAFETIERE	OSCAR4	Y	N	Y	0.75053	0.65896	0.68184	0.83081	0.68116	0.74858
CAFETIERE	OSCAR4	Y	Y	Y	0.73002	0.65896	0.67464	0.80244	0.68116	0.73684
CAFETIERE	GENIA Tagger	N	N	N	0.80397	0.67428	0.70807	0.85263	0.67081	0.75087
CAFETIERE	GENIA Tagger	Y	N	N	0.8068	0.66733	0.70294	0.86702	0.67495	0.75902
CAFETIERE	GENIA Tagger	Y	Y	N	0.78426	0.66733	0.69439	0.82741	0.67495	0.74344
CAFETIERE	GENIA Tagger	Y	N	Y	0.77053	0.67054	0.69474	0.82828	0.67909	0.7463
CAFETIERE	GENIA Tagger	Y	Y	Y	0.74799	0.67054	0.68619	0.79227	0.67909	0.73133

## Sheet: SciBorg_3-fold
3-fold cross validation (Chemical molecules only)
PRE-PROCESSING		CUSTOM FEATURES	POST-PROCESSING		MACRO			MICRO
Sentence Splitter	Tokeniser		Abbreviation Recognition	Chemical Composition	P	R	F	P	R	F
LP General	OSCAR4	N	N	N	0.82173	0.63688	0.70431	0.85438	0.63758	0.73023
LP General	OSCAR4	Y	N	N	0.84767	0.72122	0.76595	0.86709	0.70896	0.78009
LP General	OSCAR4	Y	Y	N	0.84887	0.73027	0.77221	0.86886	0.7209	0.78799
LP General	OSCAR4	Y	N	Y	0.84011	0.74161	0.77594	0.858	0.73139	0.78965
LP General	OSCAR4	Y	Y	Y	0.84121	0.75026	0.78178	0.85963	0.74217	0.79659
LP General	GENIA Tagger	N	N	N	0.7679	0.54723	0.62605	0.80438	0.55164	0.65445
LP General	GENIA Tagger	Y	N	N	0.8117	0.63123	0.69622	0.83304	0.62068	0.71135
LP General	GENIA Tagger	Y	Y	N	0.80726	0.63705	0.69919	0.81896	0.62928	0.7117
LP General	GENIA Tagger	Y	N	Y	0.80227	0.65637	0.7097	0.82114	0.64268	0.72103
LP General	GENIA Tagger	Y	Y	Y	0.79842	0.66194	0.71251	0.80862	0.65055	0.72102
CAFETIERE	OSCAR4	N	N	N	0.82061	0.6377	0.70459	0.85338	0.63758	0.72986
CAFETIERE	OSCAR4	Y	N	N	0.84767	0.72122	0.76595	0.86709	0.70896	0.78009
CAFETIERE	OSCAR4	Y	Y	N	0.84887	0.73027	0.77221	0.86886	0.7209	0.78799
CAFETIERE	OSCAR4	Y	N	Y	0.84011	0.74161	0.77594	0.858	0.73139	0.78965
CAFETIERE	OSCAR4	Y	Y	Y	0.84121	0.75026	0.78178	0.85963	0.74217	0.79659
CAFETIERE	GENIA Tagger	N	N	N	0.76618	0.54679	0.62508	0.80221	0.55062	0.65302
CAFETIERE	GENIA Tagger	Y	N	N	0.80978	0.62975	0.69552	0.83069	0.61894	0.70935
CAFETIERE	GENIA Tagger	Y	Y	N	0.80538	0.63562	0.69856	0.81687	0.62768	0.70988
CAFETIERE	GENIA Tagger	Y	N	Y	0.80072	0.65533	0.70936	0.81886	0.64137	0.71933
CAFETIERE	GENIA Tagger	Y	Y	Y	0.79694	0.66095	0.71223	0.80659	0.64938	0.7195

## Sheet: Metabolites_10-fold
10-fold cross validation
PRE-PROCESSING		CUSTOM FEATURES	POST-PROCESSING		MACRO			MICRO
Sentence Splitter	Tokeniser		Abbreviation Recognition	Chemical Composition	P	R	F	P	R	F
LP MEDLINE	OSCAR4	N
LP MEDLINE	OSCAR4	Y
LP MEDLINE	GENIA Tagger	N
LP MEDLINE	GENIA Tagger	Y
LP General	OSCAR4	N	N	N	0.77769	0.69638	0.71199	0.82638	0.71015	0.76387
LP General	OSCAR4	Y	N	N	0.7962	0.72049	0.7362	0.83842	0.75092	0.79226
LP General	OSCAR4	Y	Y	N	0.79634	0.72146	0.73674	0.83864	0.75214	0.79304
LP General	OSCAR4	Y	N	Y	0.79135	0.77781	0.76387	0.81347	0.79291	0.80306
LP General	OSCAR4	Y	Y	Y	0.79152	0.77878	0.76438	0.8137	0.79413	0.8038
LP General	GENIA Tagger	N	N	N	0.76347	0.64816	0.67395	0.81715	0.64492	0.72089
LP General	GENIA Tagger	Y	N	N	0.79799	0.67967	0.70928	0.83597	0.68977	0.75586
LP General	GENIA Tagger	Y	Y	N	0.7981	0.68064	0.70986	0.83621	0.69099	0.7567
LP General	GENIA Tagger	Y	N	Y	0.77515	0.71901	0.72082	0.80309	0.72157	0.76015
LP General	GENIA Tagger	Y	Y	Y	0.77528	0.71998	0.72133	0.80335	0.72279	0.76094
CAFETIERE	OSCAR4	N	N	N	0.7813	0.70309	0.71759	0.82711	0.71382	0.7663
CAFETIERE	OSCAR4	Y	N	N	0.79586	0.72178	0.73703	0.83893	0.75377	0.79407
CAFETIERE	OSCAR4	Y	Y	N	0.79601	0.72275	0.73757	0.83915	0.75499	0.79485
CAFETIERE	OSCAR4	Y	N	Y	0.79134	0.77967	0.76509	0.81393	0.79535	0.80454
CAFETIERE	OSCAR4	Y	Y	Y	0.79151	0.78064	0.7656	0.81417	0.79658	0.80528
CAFETIERE	GENIA Tagger	N	N	N	0.7657	0.64974	0.67586	0.81753	0.64656	0.72206
CAFETIERE	GENIA Tagger	Y	N	N	0.80095	0.68309	0.71232	0.83868	0.69303	0.75893
CAFETIERE	GENIA Tagger	Y	Y	N	0.80106	0.68406	0.7129	0.83892	0.69425	0.75976
CAFETIERE	GENIA Tagger	Y	N	Y	0.77713	0.72221	0.72332	0.8048	0.72442	0.7625
CAFETIERE	GENIA Tagger	Y	Y	Y	0.77726	0.72318	0.72383	0.80507	0.72564	0.76329

## Sheet: SCAI-100_chemdner
Training:	CHEMDNER Training and Development Corpora
Testing:	SCAI-100 (All names)
PRE-PROCESSING		CUSTOM FEATURES	POST-PROCESSING		MACRO			MICRO
Sentence Splitter	Tokeniser		Abbreviation Recognition	Chemical Composition	P	R	F	P	R	F
LP General	OSCAR4	N	N	N	0.77638	0.78167	0.76445	0.77843	0.76617	0.77225
LP General	OSCAR4	Y	N	N	0.75539	0.78676	0.76087	0.77824	0.77695	0.77759
LP General	OSCAR4	Y	Y	N	0.75655	0.78961	0.76288	0.7797	0.78358	0.78164
LP General	OSCAR4	Y	N	Y	0.75387	0.78764	0.76011	0.77649	0.77778	0.77713
LP General	OSCAR4	Y	Y	Y	0.75503	0.79049	0.76211	0.77796	0.78441	0.78117
LP General	GENIA Tagger	N	N	N	0.71871	0.66965	0.68042	0.72562	0.66003	0.69127
LP General	GENIA Tagger	Y	N	N	0.72792	0.69263	0.69445	0.73316	0.68574	0.70865
LP General	GENIA Tagger	Y	Y	N	0.72851	0.69476	0.69586	0.73134	0.69071	0.71045
LP General	GENIA Tagger	Y	N	Y	0.72074	0.69331	0.69095	0.72378	0.68657	0.70468
LP General	GENIA Tagger	Y	Y	Y	0.72136	0.69544	0.69236	0.72208	0.69154	0.70648
CAFETIERE	OSCAR4	N	N	N	0.77717	0.78426	0.76678	0.77871	0.77032	0.77449
CAFETIERE	OSCAR4	Y	N	N	0.75434	0.78887	0.76169	0.77704	0.78027	0.77865
CAFETIERE	OSCAR4	Y	Y	N	0.7555	0.79172	0.76369	0.77851	0.7869	0.78268
CAFETIERE	OSCAR4	Y	N	Y	0.75282	0.78975	0.76093	0.77531	0.78109	0.77819
CAFETIERE	OSCAR4	Y	Y	Y	0.75398	0.79259	0.76293	0.77678	0.78773	0.78221
CAFETIERE	GENIA Tagger	N	N	N	0.71787	0.67055	0.68077	0.72348	0.66169	0.69121
CAFETIERE	GENIA Tagger	Y	N	N	0.7274	0.69414	0.69512	0.73192	0.68823	0.7094
CAFETIERE	GENIA Tagger	Y	Y	N	0.72799	0.69627	0.69653	0.73013	0.6932	0.71119
CAFETIERE	GENIA Tagger	Y	N	Y	0.72025	0.69527	0.69175	0.72222	0.68988	0.70568
CAFETIERE	GENIA Tagger	Y	Y	Y	0.72088	0.6974	0.69316	0.72055	0.69486	0.70747

## Sheet: Patents_chemdner
Training:	CHEMDNER training and development corpora
Testing:	Patents corpus
PRE-PROCESSING		CUSTOM FEATURES	POST-PROCESSING		MACRO			MICRO
Sentence Splitter	Tokeniser		Abbreviation Recognition	Chemical Composition	P	R	F	P	R	F
LP General	OSCAR4	N	N	N	0.70249	0.53764	0.60195	0.7288	0.55368	0.62928
LP General	OSCAR4	Y	N	N	0.71419	0.55308	0.61575	0.74234	0.56979	0.64472
LP General	OSCAR4	Y	Y	N	0.71423	0.55323	0.61585	0.74239	0.56995	0.64484
LP General	OSCAR4	Y	N	Y	0.71027	0.5636	0.62081	0.73335	0.57736	0.64608
LP General	OSCAR4	Y	Y	Y	0.71031	0.56375	0.62091	0.73341	0.57752	0.6462
LP General	GENIA Tagger	N	N	N	0.68541	0.50698	0.57596	0.72655	0.52973	0.61273
LP General	GENIA Tagger	Y	N	N	0.68907	0.50982	0.57792	0.71753	0.51336	0.59851
LP General	GENIA Tagger	Y	Y	N	0.68911	0.51024	0.57819	0.71765	0.51379	0.59884
LP General	GENIA Tagger	Y	N	Y	0.68453	0.52087	0.58328	0.71101	0.52109	0.60142
LP General	GENIA Tagger	Y	Y	Y	0.68457	0.52129	0.58355	0.71113	0.52152	0.60174
CAFETIERE	OSCAR4	N	N	N	0.70335	0.53877	0.60293	0.72899	0.5548	0.63008
CAFETIERE	OSCAR4	Y	N	N	0.71425	0.55394	0.6164	0.7425	0.57134	0.64577
CAFETIERE	OSCAR4	Y	Y	N	0.71431	0.55411	0.61653	0.74257	0.57155	0.64593
CAFETIERE	OSCAR4	Y	N	Y	0.71049	0.56442	0.6215	0.7342	0.57886	0.64734
CAFETIERE	OSCAR4	Y	Y	Y	0.71056	0.56459	0.62163	0.73428	0.57907	0.6475
CAFETIERE	GENIA Tagger	N	N	N	0.68253	0.50697	0.57479	0.72417	0.52973	0.61188
CAFETIERE	GENIA Tagger	Y	N	N	0.6881	0.51046	0.57805	0.71553	0.51368	0.59803
CAFETIERE	GENIA Tagger	Y	Y	N	0.68814	0.51088	0.57832	0.71564	0.51411	0.59836
CAFETIERE	GENIA Tagger	Y	N	Y	0.68366	0.52143	0.58337	0.70902	0.52141	0.60092
CAFETIERE	GENIA Tagger	Y	Y	Y	0.68371	0.52185	0.58363	0.70914	0.52184	0.60124

## Sheet: DDI_chemdner
Training:	CHEMDNER training and development corpora
Testing:	DDI test corpus
PRE-PROCESSING		CUSTOM FEATURES	POST-PROCESSING		MACRO			MICRO
Sentence Splitter	Tokeniser		Abbreviation Recognition	Chemical Composition	P	R	F	P	R	F
LP General	OSCAR4	N	N	N	0.71542	0.80987	0.73717	0.76519	0.78693	0.77591
LP General	OSCAR4	Y	N	N	0.7257	0.84167	0.75879	0.76517	0.82386	0.79343
LP General	OSCAR4	Y	Y	N	0.7257	0.84167	0.75879	0.76517	0.82386	0.79343
LP General	OSCAR4	Y	N	Y	0.72394	0.84167	0.75844	0.76316	0.82386	0.79235
LP General	OSCAR4	Y	Y	Y	0.72394	0.84167	0.75844	0.76316	0.82386	0.79235
LP General	GENIA Tagger	N	N	N	0.68734	0.76162	0.70242	0.76522	0.75	0.75753
LP General	GENIA Tagger	Y	N	N	0.70313	0.79145	0.7269	0.759	0.77841	0.76858
LP General	GENIA Tagger	Y	Y	N	0.70313	0.79145	0.7269	0.759	0.77841	0.76858
LP General	GENIA Tagger	Y	N	Y	0.70313	0.79408	0.72866	0.75967	0.78125	0.77031
LP General	GENIA Tagger	Y	Y	Y	0.70313	0.79408	0.72866	0.75967	0.78125	0.77031
CAFETIERE	OSCAR4	N	N	N	0.77906	0.88268	0.80422	0.75248	0.86364	0.80423
CAFETIERE	OSCAR4	Y	N	N	0.807	0.93114	0.84119	0.76	0.91761	0.8314
CAFETIERE	OSCAR4	Y	Y	N	0.807	0.93114	0.84119	0.76	0.91761	0.8314
CAFETIERE	OSCAR4	Y	N	Y	0.80524	0.93246	0.84184	0.75878	0.92045	0.83184
CAFETIERE	OSCAR4	Y	Y	Y	0.80524	0.93246	0.84184	0.75878	0.92045	0.83184
CAFETIERE	GENIA Tagger	N	N	N	0.75532	0.83513	0.77084	0.74935	0.82386	0.78484
CAFETIERE	GENIA Tagger	Y	N	N	0.78594	0.88355	0.81202	0.75862	0.875	0.81266
CAFETIERE	GENIA Tagger	Y	Y	N	0.78594	0.88355	0.81202	0.75862	0.875	0.81266
CAFETIERE	GENIA Tagger	Y	N	Y	0.78594	0.8875	0.81477	0.7598	0.88068	0.81579
CAFETIERE	GENIA Tagger	Y	Y	Y	0.78594	0.8875	0.81477	0.7598	0.88068	0.81579

## Sheet: PK_chemdner
Training:	CHEMDNER training and development corpora
Testing:	PK corpus
PRE-PROCESSING		CUSTOM FEATURES	POST-PROCESSING		MACRO			MICRO
Sentence Splitter	Tokeniser		Abbreviation Recognition	Chemical Composition	P	R	F	P	R	F
LP General	OSCAR4	N	N	N	0.78018	0.85475	0.79748	0.78711	0.85316	0.8188
LP General	OSCAR4	Y	N	N	0.78439	0.87952	0.8115	0.78924	0.88166	0.83289
LP General	OSCAR4	Y	Y	N	0.78481	0.88148	0.8128	0.78909	0.88436	0.83401
LP General	OSCAR4	Y	N	Y	0.78084	0.87923	0.80964	0.78625	0.88134	0.83109
LP General	OSCAR4	Y	Y	Y	0.78126	0.88119	0.81094	0.78611	0.88405	0.83221
LP General	GENIA Tagger	N	N	N	0.78537	0.84596	0.79639	0.79293	0.84661	0.81889
LP General	GENIA Tagger	Y	N	N	0.7914	0.876	0.81398	0.79822	0.87874	0.83655
LP General	GENIA Tagger	Y	Y	N	0.79229	0.87907	0.8161	0.79819	0.8827	0.83832
LP General	GENIA Tagger	Y	N	Y	0.78856	0.87586	0.8125	0.79587	0.87864	0.83521
LP General	GENIA Tagger	Y	Y	Y	0.78945	0.87893	0.81462	0.79586	0.88259	0.83698
CAFETIERE	OSCAR4	N	N	N	0.77969	0.85518	0.79736	0.78688	0.85316	0.81868
CAFETIERE	OSCAR4	Y	N	N	0.78395	0.88041	0.81165	0.78919	0.88218	0.8331
CAFETIERE	OSCAR4	Y	Y	N	0.78436	0.88237	0.81296	0.78904	0.88488	0.83422
CAFETIERE	OSCAR4	Y	N	Y	0.78051	0.88011	0.80985	0.78635	0.88186	0.83137
CAFETIERE	OSCAR4	Y	Y	Y	0.78093	0.88208	0.81116	0.78621	0.88457	0.83249
CAFETIERE	GENIA Tagger	N	N	N	0.78529	0.8465	0.79659	0.79281	0.84682	0.81893
CAFETIERE	GENIA Tagger	Y	N	N	0.79152	0.87716	0.81463	0.79836	0.87947	0.83695
CAFETIERE	GENIA Tagger	Y	Y	N	0.79238	0.88023	0.81672	0.79825	0.88342	0.83868
CAFETIERE	GENIA Tagger	Y	N	Y	0.78875	0.87702	0.81317	0.79608	0.87937	0.83566
CAFETIERE	GENIA Tagger	Y	Y	Y	0.78962	0.88009	0.81527	0.79599	0.88332	0.83738

## Sheet: Metabolites_chemdner
Training:	CHEMDNER training and development corpora
Testing:	NaCTeM Metabolites corpus
PRE-PROCESSING		CUSTOM FEATURES	POST-PROCESSING		MACRO			MICRO
Sentence Splitter	Tokeniser		Abbreviation Recognition	Chemical Composition	P	R	F	P	R	F
LP General	OSCAR4	N	N	N	0.6146	0.78438	0.65652	0.6352	0.79005	0.70422
LP General	OSCAR4	Y	N	N	0.63992	0.80957	0.68516	0.65696	0.81818	0.72876
LP General	OSCAR4	Y	Y	N	0.64006	0.81007	0.68544	0.65707	0.81859	0.72899
LP General	OSCAR4	Y	N	Y	0.63253	0.8216	0.68564	0.65069	0.83	0.72949
LP General	OSCAR4	Y	Y	Y	0.63268	0.8221	0.68592	0.6508	0.83041	0.72972
LP General	GENIA Tagger	N	N	N	0.61259	0.71849	0.63013	0.63567	0.71627	0.67357
LP General	GENIA Tagger	Y	N	N	0.64962	0.74628	0.66337	0.66183	0.74439	0.70069
LP General	GENIA Tagger	Y	Y	N	0.64981	0.74752	0.66413	0.66257	0.74684	0.70218
LP General	GENIA Tagger	Y	N	Y	0.63741	0.75844	0.66131	0.65098	0.75581	0.69949
LP General	GENIA Tagger	Y	Y	Y	0.6376	0.75968	0.66207	0.65172	0.75826	0.70096
CAFETIERE	OSCAR4	N	N	N	0.61372	0.78534	0.65641	0.63399	0.79087	0.70379
CAFETIERE	OSCAR4	Y	N	N	0.63984	0.8113	0.68588	0.65698	0.82063	0.72974
CAFETIERE	OSCAR4	Y	Y	N	0.63999	0.8118	0.68616	0.6571	0.82104	0.72997
CAFETIERE	OSCAR4	Y	N	Y	0.63285	0.82333	0.68651	0.65073	0.83245	0.73046
CAFETIERE	OSCAR4	Y	Y	Y	0.633	0.82383	0.68679	0.65084	0.83286	0.73069
CAFETIERE	GENIA Tagger	N	N	N	0.61223	0.7186	0.63004	0.63541	0.7183	0.67432
CAFETIERE	GENIA Tagger	Y	N	N	0.64887	0.74694	0.66316	0.66148	0.74562	0.70103
CAFETIERE	GENIA Tagger	Y	Y	N	0.64906	0.74818	0.66392	0.66222	0.74806	0.70253
CAFETIERE	GENIA Tagger	Y	N	Y	0.6367	0.75967	0.66138	0.6501	0.75744	0.69968
CAFETIERE	GENIA Tagger	Y	Y	Y	0.63689	0.76091	0.66214	0.65084	0.75989	0.70115
